# Supplementary material for: Analysis of TERT Isoforms across TCGA, GTEx and CCLE Datasets
Source: Cancers (Basel). 2021 Apr 13;13(8):1853. doi: 10.3390/cancers13081853 (PMC8070023; doi:10.3390/cancers13081853)
Supplement: Supplementary file 1 [file cancers-13-01853-s001.zip]

Archive with 4 entries (4 files):
- UMAP Projection Coordinates.xlsx
- __MACOSX/._UMAP Projection Coordinates.xlsx
- Supplementary Figures and Tables.docx
- __MACOSX/._Supplementary Figures and Tables.docx
