# Supplementary material for: Analysis of TERT Isoforms across TCGA, GTEx and CCLE Datasets
Source: Cancers (Basel). 2021 Apr 13;13(8):1853. doi: 10.3390/cancers13081853 (PMC8070023; doi:10.3390/cancers13081853)
Supplement: Supplementary file 1 [file cancers-13-01853-s001.zip › UMAP Projection Coordinates.xlsx]

## Sheet: Figure S13
sample	dim0	dim1	tumour type
HUCCT1_BILIARY_TRACT	36.1141	-21.0212	CCLE
HUH28_BILIARY_TRACT	18.9163	33.2019	CCLE
SNU1079_BILIARY_TRACT	-42.4656	-17.528	CCLE
SNU1196_BILIARY_TRACT	18.6546	32.0292	CCLE
SNU245_BILIARY_TRACT	-43.5599	-16.9337	CCLE
SNU308_BILIARY_TRACT	17.9257	32.3073	CCLE
SNU478_BILIARY_TRACT	-42.6144	-15.4883	CCLE
SNU869_BILIARY_TRACT	35.8894	-23.0092	CCLE
TCGA CHOL	36.9385	-22.6245	TCGA CHOL

## Sheet: Figure S14
sample	dim0	dim1	tumour type
A3KAW_HAEMATOPOIETIC_AND_LYMPHOID_TISSUE	-4.32128	3.96077	CCLE
A4FUK_HAEMATOPOIETIC_AND_LYMPHOID_TISSUE	-7.08909	4.25326	CCLE
ALLSIL_HAEMATOPOIETIC_AND_LYMPHOID_TISSUE	0.867664	7.22936	CCLE
AML193_HAEMATOPOIETIC_AND_LYMPHOID_TISSUE	-9.50983	-0.508447	CCLE
AMO1_HAEMATOPOIETIC_AND_LYMPHOID_TISSUE	-9.34514	3.98366	CCLE
BCP1_HAEMATOPOIETIC_AND_LYMPHOID_TISSUE	-7.61296	1.46569	CCLE
BDCM_HAEMATOPOIETIC_AND_LYMPHOID_TISSUE	-4.70476	10.0426	CCLE
BL41_HAEMATOPOIETIC_AND_LYMPHOID_TISSUE	-6.85412	1.29774	CCLE
BL70_HAEMATOPOIETIC_AND_LYMPHOID_TISSUE	4.29036	-0.915553	CCLE
BV173_HAEMATOPOIETIC_AND_LYMPHOID_TISSUE	-3.45241	2.51815	CCLE
CA46_HAEMATOPOIETIC_AND_LYMPHOID_TISSUE	-7.2202	4.49522	CCLE
CI1_HAEMATOPOIETIC_AND_LYMPHOID_TISSUE	0.171966	-2.03588	CCLE
CMK_HAEMATOPOIETIC_AND_LYMPHOID_TISSUE	-2.15731	-5.59803	CCLE
CMLT1_HAEMATOPOIETIC_AND_LYMPHOID_TISSUE	5.17942	0.429289	CCLE
DAUDI_HAEMATOPOIETIC_AND_LYMPHOID_TISSUE	-6.13028	5.78655	CCLE
DB_HAEMATOPOIETIC_AND_LYMPHOID_TISSUE	3.50293	4.32632	CCLE
DEL_HAEMATOPOIETIC_AND_LYMPHOID_TISSUE	0.623175	3.52142	CCLE
DND41_HAEMATOPOIETIC_AND_LYMPHOID_TISSUE	-1.59157	-5.86874	CCLE
DOHH2_HAEMATOPOIETIC_AND_LYMPHOID_TISSUE	-8.83613	1.12078	CCLE
EB1_HAEMATOPOIETIC_AND_LYMPHOID_TISSUE	-6.95101	9.20688	CCLE
EHEB_HAEMATOPOIETIC_AND_LYMPHOID_TISSUE	-2.48199	-5.32464	CCLE
EJM_HAEMATOPOIETIC_AND_LYMPHOID_TISSUE	-5.59631	2.5615	CCLE
EM2_HAEMATOPOIETIC_AND_LYMPHOID_TISSUE	-7.5912	4.00843	CCLE
EOL1_HAEMATOPOIETIC_AND_LYMPHOID_TISSUE	-6.2909	2.60252	CCLE
F36P_HAEMATOPOIETIC_AND_LYMPHOID_TISSUE	-4.96779	-3.30949	CCLE
GA10_HAEMATOPOIETIC_AND_LYMPHOID_TISSUE	4.4126	4.10102	CCLE
GDM1_HAEMATOPOIETIC_AND_LYMPHOID_TISSUE	-0.622534	9.73513	CCLE
GRANTA519_HAEMATOPOIETIC_AND_LYMPHOID_TISSUE	-7.54649	6.75438	CCLE
HDLM2_HAEMATOPOIETIC_AND_LYMPHOID_TISSUE	-3.14321	-4.54633	CCLE
HDMYZ_HAEMATOPOIETIC_AND_LYMPHOID_TISSUE	-2.90133	-5.18204	CCLE
HEL_HAEMATOPOIETIC_AND_LYMPHOID_TISSUE	-7.38648	4.20817	CCLE
HEL9217_HAEMATOPOIETIC_AND_LYMPHOID_TISSUE	-4.01578	9.49489	CCLE
HH_HAEMATOPOIETIC_AND_LYMPHOID_TISSUE	3.86003	-1.27874	CCLE
HL60_HAEMATOPOIETIC_AND_LYMPHOID_TISSUE	-7.31806	-2.43605	CCLE
HPBALL_HAEMATOPOIETIC_AND_LYMPHOID_TISSUE	-8.94558	2.09792	CCLE
HS611T_HAEMATOPOIETIC_AND_LYMPHOID_TISSUE	1.63867	6.64225	CCLE
HT_HAEMATOPOIETIC_AND_LYMPHOID_TISSUE	2.34614	-2.6225	CCLE
HUNS1_HAEMATOPOIETIC_AND_LYMPHOID_TISSUE	0.550896	3.05508	CCLE
HUT102_HAEMATOPOIETIC_AND_LYMPHOID_TISSUE	-2.6862	-4.10171	CCLE
HUT78_HAEMATOPOIETIC_AND_LYMPHOID_TISSUE	2.19125	0.551319	CCLE
JEKO1_HAEMATOPOIETIC_AND_LYMPHOID_TISSUE	2.68881	6.46774	CCLE
JJN3_HAEMATOPOIETIC_AND_LYMPHOID_TISSUE	0.658637	3.0265	CCLE
JK1_HAEMATOPOIETIC_AND_LYMPHOID_TISSUE	0.417817	4.53759	CCLE
JM1_HAEMATOPOIETIC_AND_LYMPHOID_TISSUE	-6.05788	3.30967	CCLE
JURKAT_HAEMATOPOIETIC_AND_LYMPHOID_TISSUE	-2.49684	-1.74609	CCLE
JURLMK1_HAEMATOPOIETIC_AND_LYMPHOID_TISSUE	-6.24929	-0.50872	CCLE
JVM2_HAEMATOPOIETIC_AND_LYMPHOID_TISSUE	-9.03286	-0.986695	CCLE
JVM3_HAEMATOPOIETIC_AND_LYMPHOID_TISSUE	2.51743	6.59015	CCLE
K562_HAEMATOPOIETIC_AND_LYMPHOID_TISSUE	-7.41652	8.04098	CCLE
KARPAS299_HAEMATOPOIETIC_AND_LYMPHOID_TISSUE	-3.8626	-4.05424	CCLE
KARPAS422_HAEMATOPOIETIC_AND_LYMPHOID_TISSUE	5.08994	-0.820578	CCLE
KARPAS620_HAEMATOPOIETIC_AND_LYMPHOID_TISSUE	0.99254	3.87058	CCLE
KASUMI1_HAEMATOPOIETIC_AND_LYMPHOID_TISSUE	3.97513	-0.841811	CCLE
KASUMI2_HAEMATOPOIETIC_AND_LYMPHOID_TISSUE	1.10196	3.58805	CCLE
KASUMI6_HAEMATOPOIETIC_AND_LYMPHOID_TISSUE	5.50035	-0.315482	CCLE
KCL22_HAEMATOPOIETIC_AND_LYMPHOID_TISSUE	-6.95958	3.02723	CCLE
KE37_HAEMATOPOIETIC_AND_LYMPHOID_TISSUE	-8.23197	7.46227	CCLE
KE97_HAEMATOPOIETIC_AND_LYMPHOID_TISSUE	-6.84516	0.610005	CCLE
KG1_HAEMATOPOIETIC_AND_LYMPHOID_TISSUE	-2.97029	-4.63208	CCLE
KHM1B_HAEMATOPOIETIC_AND_LYMPHOID_TISSUE	-9.45438	4.83872	CCLE
KIJK_HAEMATOPOIETIC_AND_LYMPHOID_TISSUE	-7.03655	-1.10124	CCLE
KMH2_HAEMATOPOIETIC_AND_LYMPHOID_TISSUE	-7.10176	-2.69536	CCLE
KMM1_HAEMATOPOIETIC_AND_LYMPHOID_TISSUE	0.795476	-1.68359	CCLE
KMS11_HAEMATOPOIETIC_AND_LYMPHOID_TISSUE	-6.71958	0.132855	CCLE
KMS12BM_HAEMATOPOIETIC_AND_LYMPHOID_TISSUE	-5.50422	9.43069	CCLE
KMS18_HAEMATOPOIETIC_AND_LYMPHOID_TISSUE	-8.13533	8.15715	CCLE
KMS20_HAEMATOPOIETIC_AND_LYMPHOID_TISSUE	-0.608908	-2.21934	CCLE
KMS21BM_HAEMATOPOIETIC_AND_LYMPHOID_TISSUE	-5.23616	-0.00109364	CCLE
KMS26_HAEMATOPOIETIC_AND_LYMPHOID_TISSUE	5.13853	-1.18063	CCLE
KMS27_HAEMATOPOIETIC_AND_LYMPHOID_TISSUE	2.51137	2.88446	CCLE
KMS28BM_HAEMATOPOIETIC_AND_LYMPHOID_TISSUE	-7.39598	8.40809	CCLE
KMS34_HAEMATOPOIETIC_AND_LYMPHOID_TISSUE	4.54498	-0.145749	CCLE
KO52_HAEMATOPOIETIC_AND_LYMPHOID_TISSUE	0.154821	7.48892	CCLE
KOPN8_HAEMATOPOIETIC_AND_LYMPHOID_TISSUE	-9.3513	0.255855	CCLE
KU812_HAEMATOPOIETIC_AND_LYMPHOID_TISSUE	-7.77876	1.24023	CCLE
KYO1_HAEMATOPOIETIC_AND_LYMPHOID_TISSUE	-10.1641	0.50158	CCLE
L1236_HAEMATOPOIETIC_AND_LYMPHOID_TISSUE	-7.90761	-0.814097	CCLE
L363_HAEMATOPOIETIC_AND_LYMPHOID_TISSUE	4.13372	2.47754	CCLE
L428_HAEMATOPOIETIC_AND_LYMPHOID_TISSUE	4.24534	5.3945	CCLE
L540_HAEMATOPOIETIC_AND_LYMPHOID_TISSUE	-2.34155	-5.59745	CCLE
LAMA84_HAEMATOPOIETIC_AND_LYMPHOID_TISSUE	-3.94889	-0.247531	CCLE
LOUCY_HAEMATOPOIETIC_AND_LYMPHOID_TISSUE	-6.33308	-2.22796	CCLE
LP1_HAEMATOPOIETIC_AND_LYMPHOID_TISSUE	-7.27389	3.61873	CCLE
M07E_HAEMATOPOIETIC_AND_LYMPHOID_TISSUE	-0.756377	9.4084	CCLE
MC116_HAEMATOPOIETIC_AND_LYMPHOID_TISSUE	-7.22773	2.48057	CCLE
ME1_HAEMATOPOIETIC_AND_LYMPHOID_TISSUE	0.96647	-3.10237	CCLE
MEC1_HAEMATOPOIETIC_AND_LYMPHOID_TISSUE	-6.40672	2.05267	CCLE
MEG01_HAEMATOPOIETIC_AND_LYMPHOID_TISSUE	4.52158	3.73073	CCLE
MHHCALL2_HAEMATOPOIETIC_AND_LYMPHOID_TISSUE	-0.496504	7.73341	CCLE
MHHCALL3_HAEMATOPOIETIC_AND_LYMPHOID_TISSUE	0.639067	3.60867	CCLE
MHHCALL4_HAEMATOPOIETIC_AND_LYMPHOID_TISSUE	-6.79155	3.98954	CCLE
MINO_HAEMATOPOIETIC_AND_LYMPHOID_TISSUE	0.430466	3.9987	CCLE
MJ_HAEMATOPOIETIC_AND_LYMPHOID_TISSUE	-1.70142	-3.06029	CCLE
MM1S_HAEMATOPOIETIC_AND_LYMPHOID_TISSUE	1.48424	5.84142	CCLE
MOLM13_HAEMATOPOIETIC_AND_LYMPHOID_TISSUE	-3.75279	-1.78644	CCLE
MOLM16_HAEMATOPOIETIC_AND_LYMPHOID_TISSUE	1.30755	6.79219	CCLE
MOLM6_HAEMATOPOIETIC_AND_LYMPHOID_TISSUE	-6.50105	0.816584	CCLE
MOLP2_HAEMATOPOIETIC_AND_LYMPHOID_TISSUE	1.24706	7.74963	CCLE
MOLP8_HAEMATOPOIETIC_AND_LYMPHOID_TISSUE	-9.31153	1.38519	CCLE
MOLT13_HAEMATOPOIETIC_AND_LYMPHOID_TISSUE	-1.25813	-2.66208	CCLE
MOLT16_HAEMATOPOIETIC_AND_LYMPHOID_TISSUE	-7.49958	8.79077	CCLE
MONOMAC1_HAEMATOPOIETIC_AND_LYMPHOID_TISSUE	-7.02767	7.10566	CCLE
MONOMAC6_HAEMATOPOIETIC_AND_LYMPHOID_TISSUE	-2.07725	9.4849	CCLE
MUTZ3_HAEMATOPOIETIC_AND_LYMPHOID_TISSUE	-1.98963	-5.97625	CCLE
MUTZ5_HAEMATOPOIETIC_AND_LYMPHOID_TISSUE	-5.70283	1.75255	CCLE
MV411_HAEMATOPOIETIC_AND_LYMPHOID_TISSUE	-6.06867	0.74726	CCLE
NALM1_HAEMATOPOIETIC_AND_LYMPHOID_TISSUE	-8.61311	7.37948	CCLE
NALM19_HAEMATOPOIETIC_AND_LYMPHOID_TISSUE	-9.02689	1.0999	CCLE
NALM6_HAEMATOPOIETIC_AND_LYMPHOID_TISSUE	2.46484	5.54988	CCLE
NAMALWA_HAEMATOPOIETIC_AND_LYMPHOID_TISSUE	-6.63614	0.426036	CCLE
NB4_HAEMATOPOIETIC_AND_LYMPHOID_TISSUE	3.38419	6.17343	CCLE
NCIH929_HAEMATOPOIETIC_AND_LYMPHOID_TISSUE	1.83338	-1.23919	CCLE
NCO2_HAEMATOPOIETIC_AND_LYMPHOID_TISSUE	2.82999	5.67201	CCLE
NOMO1_HAEMATOPOIETIC_AND_LYMPHOID_TISSUE	-8.76224	6.58889	CCLE
NUDHL1_HAEMATOPOIETIC_AND_LYMPHOID_TISSUE	3.55247	0.141598	CCLE
NUDUL1_HAEMATOPOIETIC_AND_LYMPHOID_TISSUE	-5.14836	-0.625427	CCLE
OCIAML2_HAEMATOPOIETIC_AND_LYMPHOID_TISSUE	-6.64853	8.99016	CCLE
OCIAML3_HAEMATOPOIETIC_AND_LYMPHOID_TISSUE	-10.2164	1.42377	CCLE
OCIAML5_HAEMATOPOIETIC_AND_LYMPHOID_TISSUE	-9.21202	5.7446	CCLE
OCILY19_HAEMATOPOIETIC_AND_LYMPHOID_TISSUE	-0.389601	4.35293	CCLE
OCILY3_HAEMATOPOIETIC_AND_LYMPHOID_TISSUE	2.65898	-2.30521	CCLE
OCIM1_HAEMATOPOIETIC_AND_LYMPHOID_TISSUE	0.100069	9.29806	CCLE
OPM2_HAEMATOPOIETIC_AND_LYMPHOID_TISSUE	-7.59345	8.94811	CCLE
P12ICHIKAWA_HAEMATOPOIETIC_AND_LYMPHOID_TISSUE	-7.84641	6.62099	CCLE
P3HR1_HAEMATOPOIETIC_AND_LYMPHOID_TISSUE	-6.05633	4.65762	CCLE
PEER_HAEMATOPOIETIC_AND_LYMPHOID_TISSUE	1.41788	-2.57343	CCLE
PF382_HAEMATOPOIETIC_AND_LYMPHOID_TISSUE	-6.97965	4.30432	CCLE
PFEIFFER_HAEMATOPOIETIC_AND_LYMPHOID_TISSUE	1.27115	2.37321	CCLE
PL21_HAEMATOPOIETIC_AND_LYMPHOID_TISSUE	-0.3212	7.5724	CCLE
RAJI_HAEMATOPOIETIC_AND_LYMPHOID_TISSUE	-0.0307704	-2.25729	CCLE
RCHACV_HAEMATOPOIETIC_AND_LYMPHOID_TISSUE	-6.02105	0.88323	CCLE
REC1_HAEMATOPOIETIC_AND_LYMPHOID_TISSUE	-9.38073	1.95428	CCLE
REH_HAEMATOPOIETIC_AND_LYMPHOID_TISSUE	1.22903	6.8317	CCLE
RI1_HAEMATOPOIETIC_AND_LYMPHOID_TISSUE	-6.40279	2.49444	CCLE
RL_HAEMATOPOIETIC_AND_LYMPHOID_TISSUE	-4.10855	-3.70987	CCLE
RPMI8226_HAEMATOPOIETIC_AND_LYMPHOID_TISSUE	-5.99973	1.06416	CCLE
RPMI8402_HAEMATOPOIETIC_AND_LYMPHOID_TISSUE	-2.3601	3.06388	CCLE
RS411_HAEMATOPOIETIC_AND_LYMPHOID_TISSUE	-6.62686	-2.81995	CCLE
SEM_HAEMATOPOIETIC_AND_LYMPHOID_TISSUE	-9.14089	1.4992	CCLE
SET2_HAEMATOPOIETIC_AND_LYMPHOID_TISSUE	1.45261	7.99766	CCLE
SIGM5_HAEMATOPOIETIC_AND_LYMPHOID_TISSUE	-8.73875	4.70531	CCLE
SKM1_HAEMATOPOIETIC_AND_LYMPHOID_TISSUE	-5.21122	9.74729	CCLE
SKMM2_HAEMATOPOIETIC_AND_LYMPHOID_TISSUE	-4.46731	3.05364	CCLE
SR786_HAEMATOPOIETIC_AND_LYMPHOID_TISSUE	-2.5644	-3.99571	CCLE
ST486_HAEMATOPOIETIC_AND_LYMPHOID_TISSUE	-10.24	1.45268	CCLE
SUDHL1_HAEMATOPOIETIC_AND_LYMPHOID_TISSUE	-10.0889	0.506711	CCLE
SUDHL10_HAEMATOPOIETIC_AND_LYMPHOID_TISSUE	-10.1115	0.685645	CCLE
SUDHL4_HAEMATOPOIETIC_AND_LYMPHOID_TISSUE	-2.14492	-5.02122	CCLE
SUDHL5_HAEMATOPOIETIC_AND_LYMPHOID_TISSUE	1.41426	7.90839	CCLE
SUDHL6_HAEMATOPOIETIC_AND_LYMPHOID_TISSUE	4.02436	2.18903	CCLE
SUDHL8_HAEMATOPOIETIC_AND_LYMPHOID_TISSUE	-3.71221	-2.49319	CCLE
SUPB15_HAEMATOPOIETIC_AND_LYMPHOID_TISSUE	-4.37342	5.65115	CCLE
SUPM2_HAEMATOPOIETIC_AND_LYMPHOID_TISSUE	-8.01514	-1.975	CCLE
SUPT1_HAEMATOPOIETIC_AND_LYMPHOID_TISSUE	-3.44021	1.27525	CCLE
SUPT11_HAEMATOPOIETIC_AND_LYMPHOID_TISSUE	0.839823	-1.14549	CCLE
TALL1_HAEMATOPOIETIC_AND_LYMPHOID_TISSUE	-1.51003	9.85332	CCLE
TF1_HAEMATOPOIETIC_AND_LYMPHOID_TISSUE	-6.88971	1.37136	CCLE
THP1_HAEMATOPOIETIC_AND_LYMPHOID_TISSUE	-7.25228	7.84849	CCLE
TOLEDO_HAEMATOPOIETIC_AND_LYMPHOID_TISSUE	4.02058	-1.37152	CCLE
U266B1_HAEMATOPOIETIC_AND_LYMPHOID_TISSUE	1.95859	2.21633	CCLE
U937_HAEMATOPOIETIC_AND_LYMPHOID_TISSUE	-1.60827	3.86319	CCLE
WSUDLCL2_HAEMATOPOIETIC_AND_LYMPHOID_TISSUE	-6.56416	-1.22385	CCLE
TCGA DLBC	-7.65374	-2.00853	TCGA DLBC
TCGA LAML	-9.44792	5.90773	TCGA LAML
GTEX Blood	-7.01394	-2.20429	GTEX Blood

## Sheet: Figure S15
sample	dim0	dim1	tumour type
A1207_CENTRAL_NERVOUS_SYSTEM	-6.5555	2.99609	CCLE CNS
A172_CENTRAL_NERVOUS_SYSTEM	6.69739	4.25648	CCLE CNS
AM38_CENTRAL_NERVOUS_SYSTEM	-1.55147	3.2152	CCLE CNS
CAS1_CENTRAL_NERVOUS_SYSTEM	12.2332	2.98843	CCLE CNS
CCFSTTG1_CENTRAL_NERVOUS_SYSTEM	4.26319	-1.33497	CCLE CNS
CH157MN_CENTRAL_NERVOUS_SYSTEM	6.79909	0.756874	CCLE CNS
CHP126_AUTONOMIC_GANGLIA	-5.16316	2.56467	CCLE Autonomic Ganglia
CHP212_AUTONOMIC_GANGLIA	9.90485	0.42592	CCLE Autonomic Ganglia
D283MED_CENTRAL_NERVOUS_SYSTEM	1.14506	3.91878	CCLE CNS
D341MED_CENTRAL_NERVOUS_SYSTEM	-2.91645	-1.63033	CCLE CNS
DAOY_CENTRAL_NERVOUS_SYSTEM	-3.57599	1.41255	CCLE CNS
DBTRG05MG_CENTRAL_NERVOUS_SYSTEM	9.44468	0.883076	CCLE CNS
DKMG_CENTRAL_NERVOUS_SYSTEM	12.5251	4.00383	CCLE CNS
GAMG_CENTRAL_NERVOUS_SYSTEM	-1.74103	-1.2728	CCLE CNS
GB1_CENTRAL_NERVOUS_SYSTEM	-3.34345	-0.279734	CCLE CNS
GI1_CENTRAL_NERVOUS_SYSTEM	1.72387	3.6793	CCLE CNS
GMS10_CENTRAL_NERVOUS_SYSTEM	6.07802	3.30933	CCLE CNS
GOS3_CENTRAL_NERVOUS_SYSTEM	0.619106	4.05912	CCLE CNS
H4_CENTRAL_NERVOUS_SYSTEM	0.789849	4.09491	CCLE CNS
HS683_CENTRAL_NERVOUS_SYSTEM	-7.35822	2.86074	CCLE CNS
IMR32_AUTONOMIC_GANGLIA	8.21697	-1.33766	CCLE Autonomic Ganglia
IOMMLEE_CENTRAL_NERVOUS_SYSTEM	10.5136	6.23707	CCLE CNS
KALS1_CENTRAL_NERVOUS_SYSTEM	5.02279	-1.05912	CCLE CNS
KELLY_AUTONOMIC_GANGLIA	-3.22926	-0.11839	CCLE Autonomic Ganglia
KG1C_CENTRAL_NERVOUS_SYSTEM	-7.43332	2.16587	CCLE CNS
KNS42_CENTRAL_NERVOUS_SYSTEM	-0.876033	-1.53268	CCLE CNS
KNS60_CENTRAL_NERVOUS_SYSTEM	2.57325	-0.244144	CCLE CNS
KNS81_CENTRAL_NERVOUS_SYSTEM	11.2246	-0.0682007	CCLE CNS
KPNRTBM1_AUTONOMIC_GANGLIA	-5.96189	2.73239	CCLE Autonomic Ganglia
KPNSI9S_AUTONOMIC_GANGLIA	4.30155	-0.949657	CCLE Autonomic Ganglia
KPNYN_AUTONOMIC_GANGLIA	-2.38234	-0.88494	CCLE Autonomic Ganglia
KS1_CENTRAL_NERVOUS_SYSTEM	-2.29094	-1.93175	CCLE CNS
LN18_CENTRAL_NERVOUS_SYSTEM	9.27808	6.37957	CCLE CNS
LN215_CENTRAL_NERVOUS_SYSTEM	4.56492	0.0613791	CCLE CNS
LN229_CENTRAL_NERVOUS_SYSTEM	10.9778	3.16973	CCLE CNS
LN235_CENTRAL_NERVOUS_SYSTEM	9.3659	0.023865	CCLE CNS
LN319_CENTRAL_NERVOUS_SYSTEM	9.05665	4.59366	CCLE CNS
LN340_CENTRAL_NERVOUS_SYSTEM	6.84101	-1.55085	CCLE CNS
LN382_CENTRAL_NERVOUS_SYSTEM	6.03282	5.44809	CCLE CNS
LN428_CENTRAL_NERVOUS_SYSTEM	8.32936	1.34565	CCLE CNS
LN443_CENTRAL_NERVOUS_SYSTEM	9.7664	3.46234	CCLE CNS
LN464_CENTRAL_NERVOUS_SYSTEM	10.3499	3.44059	CCLE CNS
LNZ308_CENTRAL_NERVOUS_SYSTEM	10.7964	4.60071	CCLE CNS
M059K_CENTRAL_NERVOUS_SYSTEM	7.55265	6.51793	CCLE CNS
MHHNB11_AUTONOMIC_GANGLIA	9.13496	5.57966	CCLE Autonomic Ganglia
NB1_AUTONOMIC_GANGLIA	6.3032	-1.59865	CCLE Autonomic Ganglia
NH6_AUTONOMIC_GANGLIA	-0.911613	-0.777019	CCLE Autonomic Ganglia
NMCG1_CENTRAL_NERVOUS_SYSTEM	3.14935	0.752708	CCLE CNS
ONS76_CENTRAL_NERVOUS_SYSTEM	8.02216	0.56777	CCLE CNS
SF126_CENTRAL_NERVOUS_SYSTEM	6.72398	1.72836	CCLE CNS
SF172_CENTRAL_NERVOUS_SYSTEM	6.42774	6.36899	CCLE CNS
SF295_CENTRAL_NERVOUS_SYSTEM	7.91753	-1.1722	CCLE CNS
SIMA_AUTONOMIC_GANGLIA	-1.47452	-0.523007	CCLE Autonomic Ganglia
SKNAS_AUTONOMIC_GANGLIA	-0.157373	4.18889	CCLE Autonomic Ganglia
SKNBE2_AUTONOMIC_GANGLIA	1.63636	-0.275949	CCLE Autonomic Ganglia
SKNDZ_AUTONOMIC_GANGLIA	5.16832	4.01165	CCLE Autonomic Ganglia
SKNFI_AUTONOMIC_GANGLIA	9.04474	0.197015	CCLE Autonomic Ganglia
SKNSH_AUTONOMIC_GANGLIA	5.71564	1.78604	CCLE Autonomic Ganglia
SNU1105_CENTRAL_NERVOUS_SYSTEM	-6.08461	2.0072	CCLE CNS
SNU201_CENTRAL_NERVOUS_SYSTEM	10.7118	0.17287	CCLE CNS
SNU466_CENTRAL_NERVOUS_SYSTEM	-6.81377	1.6448	CCLE CNS
SNU489_CENTRAL_NERVOUS_SYSTEM	10.6613	-0.232741	CCLE CNS
SNU626_CENTRAL_NERVOUS_SYSTEM	6.24548	3.67812	CCLE CNS
SNU738_CENTRAL_NERVOUS_SYSTEM	7.04902	2.88191	CCLE CNS
SW1088_CENTRAL_NERVOUS_SYSTEM	8.97222	0.590222	CCLE CNS
SW1783_CENTRAL_NERVOUS_SYSTEM	0.461233	-1.67058	CCLE CNS
T98G_CENTRAL_NERVOUS_SYSTEM	7.34784	-1.05611	CCLE CNS
TM31_CENTRAL_NERVOUS_SYSTEM	10.3967	4.99438	CCLE CNS
U118MG_CENTRAL_NERVOUS_SYSTEM	11.6788	3.18155	CCLE CNS
U178_CENTRAL_NERVOUS_SYSTEM	9.75061	4.12026	CCLE CNS
U251MG_CENTRAL_NERVOUS_SYSTEM	-5.70947	1.96152	CCLE CNS
U343_CENTRAL_NERVOUS_SYSTEM	11.9527	1.86985	CCLE CNS
U87MG_CENTRAL_NERVOUS_SYSTEM	11.35	1.4233	CCLE CNS
YH13_CENTRAL_NERVOUS_SYSTEM	7.8359	-0.4448	CCLE CNS
YKG1_CENTRAL_NERVOUS_SYSTEM	4.31882	4.06637	CCLE CNS
TCGA GBM	10.8226	6.15163	TCGA GBM
TCGA LGG	10.9533	6.34374	TCGA LGG
TCGA PCPG	12.2923	5.09843	TCGA PCPG
GTEX Brain	11.9451	5.52162	GTEX Brain

## Sheet: Figure S16
sample	dim0	dim1	tumour type
C2BBE1_LARGE_INTESTINE	-6.68439	-1.20444	CCLE
CCK81_LARGE_INTESTINE	-1.14118	2.82876	CCLE
CL11_LARGE_INTESTINE	4.06966	-6.72502	CCLE
CL14_LARGE_INTESTINE	2.10846	-2.1564	CCLE
CL34_LARGE_INTESTINE	-1.21386	-3.6668	CCLE
CL40_LARGE_INTESTINE	3.93744	7.73805	CCLE
COLO201_LARGE_INTESTINE	-8.50866	0.12292	CCLE
COLO320_LARGE_INTESTINE	-1.47576	0.916657	CCLE
COLO678_LARGE_INTESTINE	6.77332	8.62571	CCLE
CW2_LARGE_INTESTINE	4.66975	-6.2556	CCLE
GP2D_LARGE_INTESTINE	-3.04098	-1.54649	CCLE
HCC56_LARGE_INTESTINE	-2.77637	-3.34423	CCLE
HCT116_LARGE_INTESTINE	-6.00437	-0.239419	CCLE
HCT15_LARGE_INTESTINE	-5.15431	-2.9217	CCLE
HT115_LARGE_INTESTINE	-2.80185	-3.6872	CCLE
HT29_LARGE_INTESTINE	-6.12835	-2.56212	CCLE
HT55_LARGE_INTESTINE	5.38434	-0.701478	CCLE
KM12_LARGE_INTESTINE	-3.12463	-2.1588	CCLE
LOVO_LARGE_INTESTINE	0.0439009	1.45529	CCLE
LS1034_LARGE_INTESTINE	1.00723	-2.53483	CCLE
LS123_LARGE_INTESTINE	6.78537	4.38629	CCLE
LS180_LARGE_INTESTINE	-0.305712	3.36679	CCLE
LS411N_LARGE_INTESTINE	4.37623	0.61715	CCLE
LS513_LARGE_INTESTINE	-2.84727	-2.2888	CCLE
MDST8_LARGE_INTESTINE	7.64985	5.15086	CCLE
NCIH508_LARGE_INTESTINE	-1.35428	-3.23586	CCLE
NCIH716_LARGE_INTESTINE	7.98156	8.11201	CCLE
NCIH747_LARGE_INTESTINE	-8.20777	1.74987	CCLE
OUMS23_LARGE_INTESTINE	4.24233	-3.86618	CCLE
RCM1_LARGE_INTESTINE	5.89376	7.72625	CCLE
RKO_LARGE_INTESTINE	-8.33006	0.96755	CCLE
SKCO1_LARGE_INTESTINE	0.932296	4.6617	CCLE
SNU1033_LARGE_INTESTINE	-7.9545	-0.050224	CCLE
SNU1040_LARGE_INTESTINE	-0.123632	3.78105	CCLE
SNU1197_LARGE_INTESTINE	3.43848	-6.12007	CCLE
SNU175_LARGE_INTESTINE	-3.74667	-2.87441	CCLE
SNU283_LARGE_INTESTINE	-2.23543	-3.71795	CCLE
SNU407_LARGE_INTESTINE	3.76451	0.167886	CCLE
SNU503_LARGE_INTESTINE	0.808949	2.30473	CCLE
SNU61_LARGE_INTESTINE	-0.655466	3.84169	CCLE
SNU81_LARGE_INTESTINE	6.35198	9.06477	CCLE
SNUC1_LARGE_INTESTINE	-4.77359	-0.974468	CCLE
SNUC2A_LARGE_INTESTINE	3.9988	1.5384	CCLE
SNUC4_LARGE_INTESTINE	-3.85518	0.0804127	CCLE
SNUC5_LARGE_INTESTINE	5.09439	-4.04998	CCLE
SW1116_LARGE_INTESTINE	-3.62294	-2.17199	CCLE
SW1417_LARGE_INTESTINE	8.23065	6.90844	CCLE
SW1463_LARGE_INTESTINE	-5.97306	2.65478	CCLE
SW403_LARGE_INTESTINE	7.17903	6.88401	CCLE
SW48_LARGE_INTESTINE	2.83746	-2.85516	CCLE
SW480_LARGE_INTESTINE	6.88198	8.62082	CCLE
SW620_LARGE_INTESTINE	-3.18393	-0.10559	CCLE
SW837_LARGE_INTESTINE	-4.80631	-1.84894	CCLE
SW948_LARGE_INTESTINE	-6.91717	-2.02998	CCLE
T84_LARGE_INTESTINE	-7.9116	1.092	CCLE
TCGA COAD	3.96571	-6.90661	TCGA COAD
GTEX Colon	0.436166	-3.29236	GTEX Colon

## Sheet: Figure S17
sample	dim0	dim1	tumour type
AN3CA_ENDOMETRIUM	2.84103	14.8253	CCLE
COLO684_ENDOMETRIUM	0.967662	16.6839	CCLE
EFE184_ENDOMETRIUM	4.05542	9.09636	CCLE
EN_ENDOMETRIUM	2.23345	15.6834	CCLE
ESS1_ENDOMETRIUM	2.02956	0.534273	CCLE
HEC108_ENDOMETRIUM	4.20465	7.25885	CCLE
HEC151_ENDOMETRIUM	-16.2334	2.42921	CCLE
HEC1A_ENDOMETRIUM	-16.6344	3.17755	CCLE
HEC1B_ENDOMETRIUM	2.86596	0.715428	CCLE
HEC251_ENDOMETRIUM	4.3336	6.06668	CCLE
HEC265_ENDOMETRIUM	3.95494	1.1082	CCLE
HEC50B_ENDOMETRIUM	1.93989	16.5397	CCLE
HEC59_ENDOMETRIUM	-16.8825	3.30725	CCLE
HEC6_ENDOMETRIUM	0.48519	15.2157	CCLE
ISHIKAWAHERAKLIO02ER_ENDOMETRIUM	3.47128	13.8207	CCLE
JHUEM1_ENDOMETRIUM	-16.0621	2.60771	CCLE
JHUEM2_ENDOMETRIUM	3.63935	-2.60156	CCLE
JHUEM3_ENDOMETRIUM	3.90884	11.3004	CCLE
JHUEM7_ENDOMETRIUM	5.02681	-7.08516	CCLE
KLE_ENDOMETRIUM	4.3274	7.91969	CCLE
MFE280_ENDOMETRIUM	4.22599	4.60759	CCLE
MFE296_ENDOMETRIUM	-17.2899	3.53694	CCLE
MFE319_ENDOMETRIUM	4.0281	11.4641	CCLE
RL952_ENDOMETRIUM	-0.685969	15.9572	CCLE
SNGM_ENDOMETRIUM	2.76209	-1.44129	CCLE
SNU1077_ENDOMETRIUM	3.06877	15.2608	CCLE
SNU685_ENDOMETRIUM	-0.488377	16.7575	CCLE
TEN_ENDOMETRIUM	0.378293	17.1718	CCLE
TCGA UCEC	4.79108	-5.32992	TCGA UCEC
TCGA UCS	4.48648	-3.6867	TCGA UCS
TCGA CESC	4.57799	-3.64694	TCGA CESC
GTEX Cervix	4.72284	-6.16876	GTEX Cervix
GTEX Uterus	4.72155	-6.7725	GTEX Uterus

## Sheet: Figure S18
sample	dim0	dim1	tumour type
COLO680N_OESOPHAGUS	-2.25608	8.49213	CCLE
ECGI10_OESOPHAGUS	3.72153	5.13715	CCLE
JHESOAD1_OESOPHAGUS	-3.45983	8.42792	CCLE
KYSE140_OESOPHAGUS	5.9044	3.24086	CCLE
KYSE150_OESOPHAGUS	1.79892	6.80662	CCLE
KYSE180_OESOPHAGUS	2.81589	4.75524	CCLE
KYSE270_OESOPHAGUS	1.9226	5.22369	CCLE
KYSE30_OESOPHAGUS	7.3885	1.63061	CCLE
KYSE410_OESOPHAGUS	-1.1356	8.40189	CCLE
KYSE450_OESOPHAGUS	1.33623	8.11845	CCLE
KYSE510_OESOPHAGUS	-1.84964	8.69949	CCLE
KYSE520_OESOPHAGUS	4.56939	3.69354	CCLE
KYSE70_OESOPHAGUS	-10.7442	-1.57373	CCLE
OE19_OESOPHAGUS	-7.16151	4.79446	CCLE
OE21_OESOPHAGUS	6.03121	2.64504	CCLE
OE33_OESOPHAGUS	-4.85116	7.54408	CCLE
TE1_OESOPHAGUS	7.34793	2.18187	CCLE
TE10_OESOPHAGUS	-8.06664	2.89339	CCLE
TE11_OESOPHAGUS	-2.28199	9.24125	CCLE
TE14_OESOPHAGUS	-10.7982	-1.19786	CCLE
TE15_OESOPHAGUS	1.18004	8.20463	CCLE
TE4_OESOPHAGUS	6.52527	2.56222	CCLE
TE5_OESOPHAGUS	-11.351	-2.14115	CCLE
TE6_OESOPHAGUS	5.54188	2.73628	CCLE
TE8_OESOPHAGUS	-7.87181	3.90714	CCLE
TE9_OESOPHAGUS	1.42272	5.77758	CCLE
TT_OESOPHAGUS	-5.65306	7.02785	CCLE
TCGA ESCA	-1.77623	9.19562	TCGA ESCA
GTEX Esophagus	-1.73182	8.60974	GTEX Esophagus

## Sheet: Figure S19
sample	dim0	dim1	tumour type
A498_KIDNEY	2.56782	-1.43718	CCLE
A704_KIDNEY	3.8762	-19.5075	CCLE
ACHN_KIDNEY	4.94126	-3.06031	CCLE
BFTC909_KIDNEY	1.045	-3.07445	CCLE
CAKI1_KIDNEY	1.77873	-15.6717	CCLE
CAKI2_KIDNEY	4.72175	-1.859	CCLE
CAL54_KIDNEY	3.27188	-5.32369	CCLE
HEKTE_KIDNEY	5.227	-18.16	CCLE
KMRC1_KIDNEY	-12.8974	0.445218	CCLE
KMRC2_KIDNEY	-14.2719	0.808486	CCLE
KMRC20_KIDNEY	-1.97684	-5.28919	CCLE
KMRC3_KIDNEY	-3.76201	-5.43455	CCLE
OSRC2_KIDNEY	0.564797	-5.62155	CCLE
RCC10RGB_KIDNEY	-9.88813	-1.71399	CCLE
SKRC20_KIDNEY	3.76688	-0.95197	CCLE
SLR20_KIDNEY	-2.10724	-7.07693	CCLE
SLR21_KIDNEY	4.73608	-18.7617	CCLE
SLR23_KIDNEY	-0.577847	-6.08382	CCLE
SLR24_KIDNEY	-2.85232	-4.49956	CCLE
SLR25_KIDNEY	-3.76531	-5.00349	CCLE
SLR26_KIDNEY	4.35565	-19.4902	CCLE
SNU1272_KIDNEY	-14.7275	1.53679	CCLE
SNU349_KIDNEY	-14.0163	1.02505	CCLE
TUHR10TKB_KIDNEY	-11.0707	-0.775117	CCLE
TUHR14TKB_KIDNEY	4.91972	-16.0865	CCLE
TUHR4TKB_KIDNEY	5.14442	-17.2621	CCLE
UOK101_KIDNEY	-0.0196544	-4.33882	CCLE
VMRCRCW_KIDNEY	-13.3863	1.1602	CCLE
VMRCRCZ_KIDNEY	4.29927	-3.87022	CCLE
TCGA KICH	2.49804	-16.7821	TCGA KICH
TCGA KIRC	3.39733	-17.0814	TCGA KIRC
TCGA KIRP	2.44379	-16.5281	TCGA KIRP
GTEX Kidney	1.12772	-14.7773	GTEX Kidney

## Sheet: Figure S20
sample	dim0	dim1	tumour type
HEP3B217_LIVER	5.72486	-3.66154	CCLE
HEPG2_LIVER	-6.7312	6.56684	CCLE
HLF_LIVER	4.02448	-3.47478	CCLE
HUH1_LIVER	-6.77036	0.137572	CCLE
HUH6_LIVER	7.54931	-5.97359	CCLE
HUH7_LIVER	6.5152	-6.0384	CCLE
JHH1_LIVER	-14.0962	-4.36982	CCLE
JHH2_LIVER	-8.52711	5.24528	CCLE
JHH4_LIVER	-2.77676	0.0348973	CCLE
JHH5_LIVER	-6.20789	0.935863	CCLE
JHH6_LIVER	2.80952	-2.52882	CCLE
JHH7_LIVER	-7.8171	2.36064	CCLE
LI7_LIVER	-5.83801	6.09175	CCLE
NCIH684_LIVER	-12.1915	-3.95241	CCLE
PLCPRF5_LIVER	-8.46878	3.91662	CCLE
SKHEP1_LIVER	-7.57254	3.98147	CCLE
SNU182_LIVER	0.626354	-0.426289	CCLE
SNU387_LIVER	-12.2261	-2.97916	CCLE
SNU398_LIVER	-1.13987	-0.959847	CCLE
SNU423_LIVER	6.803	-4.63052	CCLE
SNU449_LIVER	-7.98568	1.04397	CCLE
SNU475_LIVER	0.154295	0.451523	CCLE
SNU761_LIVER	-2.00687	1.14899	CCLE
SNU878_LIVER	-13.3908	-3.9308	CCLE
SNU886_LIVER	1.39604	-2.62498	CCLE
GTEX Liver	-13.7193	-5.03559	GTEX Liver
TCGA LIHC	-5.64503	7.33928	TCGA LIHC

## Sheet: Figure S21
sample	dim0	dim1	tumour type
A549_LUNG	9.01753	-2.15591	CCLE
ABC1_LUNG	9.07266	5.92824	CCLE
BEN_LUNG	15.7571	1.11119	CCLE
CAL12T_LUNG	4.82922	-2.39202	CCLE
CALU1_LUNG	14.1144	-1.78909	CCLE
CALU3_LUNG	10.1212	-4.9968	CCLE
CALU6_LUNG	15.2447	1.84126	CCLE
CHAGOK1_LUNG	7.69596	5.73236	CCLE
COLO668_LUNG	15.5738	1.02116	CCLE
CORL105_LUNG	10.5121	1.19645	CCLE
CORL23_LUNG	8.48665	-1.51345	CCLE
CORL24_LUNG	15.8204	1.45172	CCLE
CORL279_LUNG	13.3523	0.862795	CCLE
CORL311_LUNG	11.2094	1.01176	CCLE
CORL47_LUNG	11.2905	-11.8143	CCLE
CORL88_LUNG	3.38577	0.184357	CCLE
CORL95_LUNG	12.6281	-8.57521	CCLE
DMS114_LUNG	13.0238	-8.687	CCLE
DMS153_LUNG	11.7026	-10.2301	CCLE
DMS273_LUNG	9.97756	-10.9602	CCLE
DMS454_LUNG	13.5021	-6.9793	CCLE
DMS53_LUNG	13.0391	-7.83436	CCLE
DMS79_LUNG	15.1809	3.04829	CCLE
DV90_LUNG	12.0223	-1.15816	CCLE
EBC1_LUNG	9.44982	-1.4261	CCLE
EPLC272H_LUNG	7.38002	5.10664	CCLE
HARA_LUNG	15.3949	7.08213	CCLE
HCC1171_LUNG	8.91272	-9.12096	CCLE
HCC1195_LUNG	1.54835	-0.160457	CCLE
HCC1359_LUNG	8.82539	-0.836538	CCLE
HCC1438_LUNG	9.01135	-8.91908	CCLE
HCC15_LUNG	13.3135	2.39536	CCLE
HCC1588_LUNG	13.2917	-3.79775	CCLE
HCC1833_LUNG	11.5857	-6.60578	CCLE
HCC2108_LUNG	4.7427	-1.61815	CCLE
HCC2279_LUNG	-2.5751	0.674809	CCLE
HCC2814_LUNG	14.2677	6.64238	CCLE
HCC2935_LUNG	15.3377	7.31366	CCLE
HCC33_LUNG	14.805	3.31248	CCLE
HCC364_LUNG	2.3033	0.213966	CCLE
HCC366_LUNG	13.1115	8.28007	CCLE
HCC4006_LUNG	11.4566	5.93851	CCLE
HCC44_LUNG	12.8735	3.95033	CCLE
HCC78_LUNG	5.30698	-0.162019	CCLE
HCC827_LUNG	12.9832	2.29468	CCLE
HCC827GR5_LUNG	13.9208	1.63616	CCLE
HCC95_LUNG	10.1281	-12.2004	CCLE
IALM_LUNG	9.32514	-8.10677	CCLE
KNS62_LUNG	11.5708	-8.71393	CCLE
LC1F_LUNG	10.4473	-3.28283	CCLE
LCLC103H_LUNG	12.9402	-3.40856	CCLE
LCLC97TM1_LUNG	14.9055	-1.82778	CCLE
LK2_LUNG	15.3419	5.88772	CCLE
LOUNH91_LUNG	9.6352	-9.41666	CCLE
LU65_LUNG	15.0209	5.29585	CCLE
LU99_LUNG	15.2778	6.1547	CCLE
LUDLU1_LUNG	12.9047	0.800352	CCLE
LXF289_LUNG	9.86863	-10.7126	CCLE
MORCPR_LUNG	12.3138	-9.78253	CCLE
NCIH1048_LUNG	6.60557	2.7483	CCLE
NCIH1092_LUNG	14.0616	-3.90227	CCLE
NCIH1105_LUNG	-2.56688	0.0859589	CCLE
NCIH1155_LUNG	2.80218	0.955215	CCLE
NCIH1184_LUNG	4.50057	3.12594	CCLE
NCIH1299_LUNG	7.47874	-1.02758	CCLE
NCIH1339_LUNG	8.92318	5.17199	CCLE
NCIH1341_LUNG	15.3266	-1.10475	CCLE
NCIH1355_LUNG	11.1311	-5.23462	CCLE
NCIH1373_LUNG	4.40221	-1.1847	CCLE
NCIH1385_LUNG	12.0139	-8.22364	CCLE
NCIH1395_LUNG	15.3866	7.69641	CCLE
NCIH1435_LUNG	10.6368	-1.65523	CCLE
NCIH1436_LUNG	10.3772	-12.5122	CCLE
NCIH1437_LUNG	12.2077	-8.93741	CCLE
NCIH146_LUNG	7.10165	2.78696	CCLE
NCIH1563_LUNG	14.9088	7.70612	CCLE
NCIH1568_LUNG	8.4651	-0.947009	CCLE
NCIH1573_LUNG	10.9248	-4.8956	CCLE
NCIH1581_LUNG	10.7309	-2.61231	CCLE
NCIH1618_LUNG	15.5362	2.32016	CCLE
NCIH1623_LUNG	9.13823	-9.25803	CCLE
NCIH1648_LUNG	10.7373	-12.6312	CCLE
NCIH1650_LUNG	9.09894	-9.46663	CCLE
NCIH1651_LUNG	4.92155	2.70497	CCLE
NCIH1666_LUNG	10.4682	-13.018	CCLE
NCIH1693_LUNG	12.1873	5.48062	CCLE
NCIH1694_LUNG	12.3569	-8.99244	CCLE
NCIH1703_LUNG	8.72011	-1.62419	CCLE
NCIH1734_LUNG	4.39744	2.88755	CCLE
NCIH1755_LUNG	10.4658	-11.6896	CCLE
NCIH1781_LUNG	9.51803	-12.0251	CCLE
NCIH1792_LUNG	7.70297	-0.828188	CCLE
NCIH1793_LUNG	8.57642	6.55608	CCLE
NCIH1836_LUNG	10.945	-10.0022	CCLE
NCIH1838_LUNG	12.0203	5.98158	CCLE
NCIH1869_LUNG	9.75157	-10.2021	CCLE
NCIH1876_LUNG	9.86614	-10.7203	CCLE
NCIH1915_LUNG	7.54273	4.61601	CCLE
NCIH1930_LUNG	12.3816	1.30939	CCLE
NCIH1944_LUNG	13.6925	2.56307	CCLE
NCIH196_LUNG	15.0674	6.39267	CCLE
NCIH1963_LUNG	10.0549	-1.58767	CCLE
NCIH1975_LUNG	8.4748	5.41722	CCLE
NCIH2009_LUNG	10.7936	-2.21622	CCLE
NCIH2023_LUNG	12.6553	0.49116	CCLE
NCIH2029_LUNG	10.8486	-4.44754	CCLE
NCIH2030_LUNG	11.3367	-10.3088	CCLE
NCIH2066_LUNG	11.5431	-9.46162	CCLE
NCIH2073_LUNG	14.425	-1.8146	CCLE
NCIH2081_LUNG	6.57348	-0.461932	CCLE
NCIH2085_LUNG	11.6083	1.21925	CCLE
NCIH2087_LUNG	15.4348	1.4269	CCLE
NCIH209_LUNG	13.3635	-8.03883	CCLE
NCIH2106_LUNG	13.2375	-6.26089	CCLE
NCIH211_LUNG	12.6774	5.08626	CCLE
NCIH2110_LUNG	10.3476	0.0783406	CCLE
NCIH2122_LUNG	13.2547	-8.14058	CCLE
NCIH2126_LUNG	13.6825	-7.14009	CCLE
NCIH2170_LUNG	6.40657	-1.58033	CCLE
NCIH2171_LUNG	10.8312	-3.82628	CCLE
NCIH2172_LUNG	13.1309	1.4491	CCLE
NCIH2196_LUNG	15.4822	-0.233005	CCLE
NCIH2227_LUNG	10.8038	-12.2511	CCLE
NCIH2228_LUNG	11.5692	-11.3056	CCLE
NCIH226_LUNG	-2.6701	0.230795	CCLE
NCIH2286_LUNG	6.56581	-0.224117	CCLE
NCIH2291_LUNG	14.8256	7.98212	CCLE
NCIH23_LUNG	7.34008	-1.32194	CCLE
NCIH2342_LUNG	14.5723	5.44561	CCLE
NCIH2347_LUNG	7.11885	3.88847	CCLE
NCIH2405_LUNG	12.7054	-2.7347	CCLE
NCIH2444_LUNG	12.4137	2.54435	CCLE
NCIH292_LUNG	10.4047	-3.83783	CCLE
NCIH322_LUNG	2.68146	0.264793	CCLE
NCIH3255_LUNG	4.74841	2.37561	CCLE
NCIH358_LUNG	6.02134	1.23127	CCLE
NCIH441_LUNG	7.91586	4.8796	CCLE
NCIH446_LUNG	13.3047	-5.02135	CCLE
NCIH460_LUNG	6.6515	-2.29338	CCLE
NCIH510_LUNG	13.5949	-3.86063	CCLE
NCIH520_LUNG	10.1748	-12.0245	CCLE
NCIH522_LUNG	12.6382	6.52699	CCLE
NCIH524_LUNG	10.2486	-10.3994	CCLE
NCIH526_LUNG	8.17074	4.78052	CCLE
NCIH596_LUNG	10.532	-11.1401	CCLE
NCIH647_LUNG	13.3721	-4.48504	CCLE
NCIH650_LUNG	7.01351	-1.3617	CCLE
NCIH661_LUNG	12.1939	-0.580281	CCLE
NCIH69_LUNG	9.06315	-1.46145	CCLE
NCIH727_LUNG	12.0586	-9.99936	CCLE
NCIH810_LUNG	13.8427	-5.6452	CCLE
NCIH82_LUNG	-1.98627	0.32272	CCLE
NCIH838_LUNG	14.4764	8.16473	CCLE
NCIH841_LUNG	11.8497	-2.28097	CCLE
NCIH854_LUNG	9.98519	-12.33	CCLE
NCIH889_LUNG	15.3517	1.14223	CCLE
PC14_LUNG	13.657	8.52247	CCLE
RERFLCAD1_LUNG	13.3647	-3.11788	CCLE
RERFLCAD2_LUNG	12.0701	-0.210372	CCLE
RERFLCAI_LUNG	11.2154	-0.320828	CCLE
RERFLCKJ_LUNG	15.685	0.502013	CCLE
RERFLCMS_LUNG	9.64422	-8.90337	CCLE
RERFLCSQ1_LUNG	9.38623	-10.1474	CCLE
SALE_LUNG	10.3455	-12.8592	CCLE
SBC5_LUNG	14.0272	-4.58482	CCLE
SCLC21H_LUNG	9.87633	0.516977	CCLE
SHP77_LUNG	13.6497	-6.65498	CCLE
SKLU1_LUNG	-2.59263	0.431388	CCLE
SKMES1_LUNG	14.2835	8.50564	CCLE
SQ1_LUNG	2.48506	-0.444518	CCLE
SW1271_LUNG	13.0959	3.18568	CCLE
SW1573_LUNG	9.22145	-9.73397	CCLE
SW900_LUNG	14.2943	7.98553	CCLE
T3M10_LUNG	15.6875	1.98986	CCLE
TCGA LUAD	11.8994	-10.4962	TCGA LUAD
TCGA LUSC	11.3575	-11.2007	TCGA LUSC
GTEX Lung	10.4732	-9.66791	GTEX Lung

## Sheet: Figure S22
sample	dim0	dim1	tumour type
A2780_OVARY	15.4554	-1.54718	CCLE
CAOV3_OVARY	11.1196	-3.18202	CCLE
CAOV4_OVARY	11.4447	-0.959399	CCLE
COV318_OVARY	14.4937	3.08457	CCLE
COV362_OVARY	14.5782	2.09879	CCLE
COV434_OVARY	14.2872	-1.43941	CCLE
COV644_OVARY	-4.30824	6.70735	CCLE
EFO21_OVARY	15.0541	4.50799	CCLE
EFO27_OVARY	12.2132	3.65672	CCLE
ES2_OVARY	14.5696	-0.444568	CCLE
FUOV1_OVARY	12.1633	-3.96443	CCLE
HEYA8_OVARY	12.095	5.30946	CCLE
IGROV1_OVARY	13.9176	-2.52239	CCLE
JHOC5_OVARY	15.2734	-0.0281025	CCLE
JHOM1_OVARY	15.7413	1.96811	CCLE
JHOM2B_OVARY	12.3095	-0.0662776	CCLE
JHOS2_OVARY	13.5184	3.52976	CCLE
JHOS4_OVARY	15.8275	3.54342	CCLE
KURAMOCHI_OVARY	13.2276	1.08339	CCLE
MCAS_OVARY	16.2296	2.37221	CCLE
NIHOVCAR3_OVARY	13.0155	-2.34301	CCLE
OAW28_OVARY	15.3598	3.54614	CCLE
OAW42_OVARY	12.8684	0.581779	CCLE
OC314_OVARY	12.4884	-0.973365	CCLE
OELE_OVARY	-4.21564	6.63772	CCLE
ONCODG1_OVARY	12.6563	-1.29976	CCLE
OV56_OVARY	11.504	2.02401	CCLE
OV7_OVARY	-4.07759	7.36342	CCLE
OV90_OVARY	13.1776	5.19491	CCLE
OVCAR4_OVARY	12.324	0.669816	CCLE
OVCAR8_OVARY	13.2516	-3.51531	CCLE
OVISE_OVARY	12.2355	0.923195	CCLE
OVK18_OVARY	15.2256	0.509874	CCLE
OVKATE_OVARY	10.8872	4.77058	CCLE
OVMANA_OVARY	-3.22732	6.83445	CCLE
OVSAHO_OVARY	10.9442	-2.34327	CCLE
OVTOKO_OVARY	14.2556	3.25944	CCLE
RMGI_OVARY	14.011	2.65946	CCLE
RMUGS_OVARY	15.3472	-0.630292	CCLE
SKOV3_OVARY	13.1623	1.71589	CCLE
SNU119_OVARY	11.2201	-3.37991	CCLE
SNU8_OVARY	14.9734	-0.681314	CCLE
SNU840_OVARY	16.1081	3.42322	CCLE
TOV112D_OVARY	15.8731	1.45656	CCLE
TOV21G_OVARY	12.435	-4.00863	CCLE
TYKNU_OVARY	13.6905	-1.50182	CCLE
TCGA OV	14.8516	1.41507	TCGA OV
GTEX Ovary	11.6254	4.72306	GTEX Ovary

[truncated: 8 more sheets: Figure S23, Figure S24, Figure S25, Figure S26, Figure S27, Figure S28, Figure S29, Figure S30]
